# Supplementary material for: Effects of a Novel Thiadiazole Derivative with High Anticancer Activity on Cancer Cell Immunogenic Markers: Mismatch Repair System, PD-L1 Expression, and Tumor Mutation Burden
Source: Pharmaceutics. 2021 Jun 15;13(6):885. doi: 10.3390/pharmaceutics13060885 (PMC8232699; doi:10.3390/pharmaceutics13060885)
Supplement: Supplementary file 1 [file pharmaceutics-13-00885-s001.zip]

Archive with 1 entries (1 files):
- pharmaceutics-1243911-supplementary.pdf
